# Supplementary material for: Assessment of Lipophilicity Parameters of Antimicrobial and Immunosuppressive Compounds
Source: Molecules. 2023 Mar 21;28(6):2820. doi: 10.3390/molecules28062820 (PMC10059999; doi:10.3390/molecules28062820)
Supplement: Supplementary file 1 [file molecules-28-02820-s001.zip]

Archive with 1 entries (1 files):
- molecules-2277386-supplementary.pdf
